# Supplementary material for: Exome Sequencing in Adults with Unexplained Liver Disease: Diagnostic Yield and Clinical Impact
Source: Diagnostics (Basel). 2025 Aug 11;15(16):2010. doi: 10.3390/diagnostics15162010 (PMC12385362; doi:10.3390/diagnostics15162010)
Supplement: Supplementary file 1 [file diagnostics-15-02010-s001.zip › diagnostics-3770820 -23.07.2025 supplementary file 3.xlsx]

## Sheet: Sayfa1
id	name
NCBIGene:19	ABCA1
NCBIGene:26154	ABCA12
NCBIGene:8647	ABCB11
NCBIGene:5244	ABCB4
NCBIGene:1244	ABCC2
NCBIGene:368	ABCC6
NCBIGene:6833	ABCC8
NCBIGene:215	ABCD1
NCBIGene:5825	ABCD3
NCBIGene:64240	ABCG5
NCBIGene:64241	ABCG8
NCBIGene:51099	ABHD5
NCBIGene:28976	ACAD9
NCBIGene:34	ACADM
NCBIGene:35	ACADS
NCBIGene:37	ACADVL
NCBIGene:38	ACAT1
NCBIGene:84320	ACBD6
NCBIGene:51	ACOX1
NCBIGene:54	ACP5
NCBIGene:51703	ACSL5
NCBIGene:72	ACTG2
NCBIGene:93	ACVR2B
NCBIGene:94	ACVRL1
NCBIGene:100	ADA
NCBIGene:51816	ADA2
NCBIGene:11093	ADAMTS13
NCBIGene:9719	ADAMTSL2
NCBIGene:103	ADAR
NCBIGene:132	ADK
NCBIGene:150	ADRA2A
NCBIGene:175	AGA
NCBIGene:55109	AGGF1
NCBIGene:178	AGL
NCBIGene:10555	AGPAT2
NCBIGene:10551	AGR2
NCBIGene:191	AHCY
NCBIGene:27245	AHDC1
NCBIGene:9049	AIP
NCBIGene:326	AIRE
NCBIGene:6718	AKR1D1
NCBIGene:208	AKT2
NCBIGene:212	ALAS2
NCBIGene:8854	ALDH1A2
NCBIGene:226	ALDOA
NCBIGene:229	ALDOB
NCBIGene:56052	ALG1
NCBIGene:79868	ALG13
NCBIGene:85365	ALG2
NCBIGene:29880	ALG5
NCBIGene:29929	ALG6
NCBIGene:79053	ALG8
NCBIGene:79796	ALG9
NCBIGene:7840	ALMS1
NCBIGene:23600	AMACR
NCBIGene:286	ANK1
NCBIGene:79722	ANKRD55
NCBIGene:203286	ANKS6
NCBIGene:84168	ANTXR1
NCBIGene:162	AP1B1
NCBIGene:1174	AP1S1
NCBIGene:8546	AP3B1
NCBIGene:8943	AP3D1
NCBIGene:324	APC
NCBIGene:10297	APC2
NCBIGene:335	APOA1
NCBIGene:338	APOB
NCBIGene:344	APOC2
NCBIGene:348	APOE
NCBIGene:26060	APPL1
NCBIGene:383	ARG1
NCBIGene:57514	ARHGAP31
NCBIGene:8289	ARID1A
NCBIGene:57492	ARID1B
NCBIGene:196528	ARID2
NCBIGene:200894	ARL13B
NCBIGene:84100	ARL6
NCBIGene:79798	ARMC5
NCBIGene:10092	ARPC5
NCBIGene:410	ARSA
NCBIGene:411	ARSB
NCBIGene:421	ARVCF
NCBIGene:427	ASAH1
NCBIGene:435	ASL
NCBIGene:445	ASS1
NCBIGene:171023	ASXL1
NCBIGene:55210	ATAD3A
NCBIGene:472	ATM
NCBIGene:286410	ATP11C
NCBIGene:498	ATP5F1A
NCBIGene:513	ATP5F1D
NCBIGene:514	ATP5F1E
NCBIGene:84833	ATP5MK
NCBIGene:537	ATP6AP1
NCBIGene:10159	ATP6AP2
NCBIGene:526	ATP6V1B2
NCBIGene:538	ATP7A
NCBIGene:540	ATP7B
NCBIGene:5205	ATP8B1
NCBIGene:91647	ATPAF2
NCBIGene:546	ATRX
NCBIGene:549	AUH
NCBIGene:8312	AXIN1
NCBIGene:567	B2M
NCBIGene:145173	B3GLCT
NCBIGene:2683	B4GALT1
NCBIGene:27077	B9D1
NCBIGene:80776	B9D2
NCBIGene:570	BAAT
NCBIGene:8314	BAP1
NCBIGene:9031	BAZ1B
NCBIGene:92482	BBIP1
NCBIGene:582	BBS1
NCBIGene:79738	BBS10
NCBIGene:166379	BBS12
NCBIGene:583	BBS2
NCBIGene:585	BBS4
NCBIGene:129880	BBS5
NCBIGene:55212	BBS7
NCBIGene:27241	BBS9
NCBIGene:10134	BCAP31
NCBIGene:590	BCHE
NCBIGene:617	BCS1L
NCBIGene:80114	BICC1
NCBIGene:640	BLK
NCBIGene:641	BLM
NCBIGene:29760	BLNK
NCBIGene:644	BLVRA
NCBIGene:650	BMP2
NCBIGene:654	BMP6
NCBIGene:168667	BMPER
NCBIGene:657	BMPR1A
NCBIGene:388962	BOLA3
NCBIGene:673	BRAF
NCBIGene:672	BRCA1
NCBIGene:675	BRCA2
NCBIGene:83990	BRIP1
NCBIGene:26580	BSCL2
NCBIGene:686	BTD
NCBIGene:695	BTK
NCBIGene:56244	BTNL2
NCBIGene:114049	BUD23
NCBIGene:708	C1QBP
NCBIGene:716	C1S
NCBIGene:205327	C2orf69
NCBIGene:721	C4B
NCBIGene:760	CA2
NCBIGene:763	CA5A
NCBIGene:811	CALR
NCBIGene:79587	CARS2
NCBIGene:8573	CASK
NCBIGene:843	CASP10
NCBIGene:841	CASP8
NCBIGene:846	CASR
NCBIGene:54897	CASZ1
NCBIGene:857	CAV1
NCBIGene:284119	CAVIN1
NCBIGene:867	CBL
NCBIGene:875	CBS
NCBIGene:57545	CC2D2A
NCBIGene:79140	CCDC28B
NCBIGene:57003	CCDC47
NCBIGene:595	CCND1
NCBIGene:930	CD19
NCBIGene:919	CD247
NCBIGene:939	CD27
NCBIGene:940	CD28
NCBIGene:915	CD3D
NCBIGene:916	CD3E
NCBIGene:959	CD40LG
NCBIGene:1604	CD55
NCBIGene:970	CD70
NCBIGene:973	CD79A
NCBIGene:974	CD79B
NCBIGene:975	CD81
NCBIGene:10225	CD96
NCBIGene:146059	CDAN1
NCBIGene:84529	CDIN1
NCBIGene:1027	CDKN1B
NCBIGene:1028	CDKN1C
NCBIGene:1029	CDKN2A
NCBIGene:1084	CEACAM3
NCBIGene:4680	CEACAM6
NCBIGene:1056	CEL
NCBIGene:153241	CEP120
NCBIGene:22897	CEP164
NCBIGene:84984	CEP19
NCBIGene:80184	CEP290
NCBIGene:51134	CEP83
NCBIGene:157657	CFAP418
NCBIGene:1080	CFTR
NCBIGene:55636	CHD7
NCBIGene:11200	CHEK2
NCBIGene:63924	CIDEC
NCBIGene:4261	CIITA
NCBIGene:22802	CLCA4
NCBIGene:1186	CLCN7
NCBIGene:9076	CLDN1
NCBIGene:64581	CLEC7A
NCBIGene:7461	CLIP2
NCBIGene:81570	CLPB
NCBIGene:23019	CNOT1
NCBIGene:26047	CNTNAP2
NCBIGene:84334	COA8
NCBIGene:9382	COG1
NCBIGene:25839	COG4
NCBIGene:10466	COG5
NCBIGene:57511	COG6
NCBIGene:91949	COG7
NCBIGene:84342	COG8
NCBIGene:1312	COMT
NCBIGene:10699	CORIN
NCBIGene:84987	COX14
NCBIGene:1355	COX15
NCBIGene:84701	COX4I2
NCBIGene:9377	COX5A
NCBIGene:1356	CP
NCBIGene:1357	CPA1
NCBIGene:10815	CPLX1
NCBIGene:1371	CPOX
NCBIGene:1374	CPT1A
NCBIGene:1376	CPT2
NCBIGene:1380	CR2
NCBIGene:1387	CREBBP
NCBIGene:79848	CSPP1
NCBIGene:1487	CTBP1
NCBIGene:80169	CTC1
NCBIGene:10664	CTCF
NCBIGene:1493	CTLA4
NCBIGene:1499	CTNNB1
NCBIGene:1497	CTNS
NCBIGene:11330	CTRC
NCBIGene:5476	CTSA
NCBIGene:1075	CTSC
NCBIGene:1513	CTSK
NCBIGene:1535	CYBA
NCBIGene:1536	CYBB
NCBIGene:79415	CYBC1
NCBIGene:1588	CYP19A1
NCBIGene:1593	CYP27A1
NCBIGene:1594	CYP27B1
NCBIGene:120227	CYP2R1
NCBIGene:1581	CYP7A1
NCBIGene:9420	CYP7B1
NCBIGene:51473	DCDC2
NCBIGene:64421	DCLRE1C
NCBIGene:51164	DCTN4
NCBIGene:1650	DDOST
NCBIGene:65992	DDRGK1
NCBIGene:50619	DEF6
NCBIGene:1716	DGUOK
NCBIGene:1717	DHCR7
NCBIGene:79947	DHDDS
NCBIGene:1719	DHFR
NCBIGene:129563	DIS3L2
NCBIGene:1736	DKC1
NCBIGene:1738	DLD
NCBIGene:8788	DLK1
NCBIGene:54567	DLL4
NCBIGene:1760	DMPK
NCBIGene:51726	DNAJB11
NCBIGene:131118	DNAJC19
NCBIGene:134218	DNAJC21
NCBIGene:84277	DNAJC30
NCBIGene:1776	DNASE1L3
NCBIGene:1777	DNASE2
NCBIGene:139818	DOCK11
NCBIGene:1794	DOCK2
NCBIGene:57572	DOCK6
NCBIGene:81704	DOCK8
NCBIGene:1798	DPAGT1
NCBIGene:5977	DPF2
NCBIGene:8813	DPM1
NCBIGene:8818	DPM2
NCBIGene:50506	DUOX2
NCBIGene:405753	DUOXA2
NCBIGene:1855	DVL1
NCBIGene:79659	DYNC2H1
NCBIGene:55112	DYNC2I1
NCBIGene:89891	DYNC2I2
NCBIGene:51626	DYNC2LI1
NCBIGene:199221	DZIP1L
NCBIGene:124454	EARS2
NCBIGene:1909	EDNRA
NCBIGene:79631	EFL1
NCBIGene:9451	EIF2AK3
NCBIGene:7458	EIF4H
NCBIGene:2006	ELN
NCBIGene:2022	ENG
NCBIGene:5167	ENPP1
NCBIGene:285203	EOGT
NCBIGene:2033	EP300
NCBIGene:2035	EPB41
NCBIGene:2038	EPB42
NCBIGene:4072	EPCAM
NCBIGene:2065	ERBB3
NCBIGene:2067	ERCC1
NCBIGene:2072	ERCC4
NCBIGene:2074	ERCC6
NCBIGene:1161	ERCC8
NCBIGene:90952	ESAM
NCBIGene:157570	ESCO2
NCBIGene:2108	ETFA
NCBIGene:2109	ETFB
NCBIGene:2110	ETFDH
NCBIGene:2130	EWSR1
NCBIGene:2137	EXTL3
NCBIGene:2153	F5
NCBIGene:8772	FADD
NCBIGene:2184	FAH
NCBIGene:374393	FAM111B
NCBIGene:2175	FANCA
NCBIGene:2187	FANCB
NCBIGene:2176	FANCC
NCBIGene:2177	FANCD2
NCBIGene:2178	FANCE
NCBIGene:2188	FANCF
NCBIGene:2189	FANCG
NCBIGene:55215	FANCI
NCBIGene:55120	FANCL
NCBIGene:57697	FANCM
NCBIGene:10667	FARS2
NCBIGene:2193	FARSA
NCBIGene:10056	FARSB
NCBIGene:355	FAS
NCBIGene:356	FASLG
NCBIGene:2200	FBN1
NCBIGene:2203	FBP1
NCBIGene:26235	FBXL4
NCBIGene:2212	FCGR2A
NCBIGene:2215	FCGR3B
NCBIGene:112812	FDX2
NCBIGene:2235	FECH
NCBIGene:83706	FERMT3
NCBIGene:2243	FGA
NCBIGene:2263	FGFR2
NCBIGene:53834	FGFRL1
NCBIGene:2271	FH
NCBIGene:8468	FKBP6
NCBIGene:2313	FLI1
NCBIGene:2318	FLNC
NCBIGene:2321	FLT1
NCBIGene:54914	FOCAD
NCBIGene:2353	FOS
NCBIGene:2304	FOXE1
NCBIGene:2294	FOXF1
NCBIGene:8456	FOXN1
NCBIGene:50943	FOXP3
NCBIGene:55572	FOXRED1
NCBIGene:2495	FTH1
NCBIGene:2512	FTL
NCBIGene:2517	FUCA1
NCBIGene:2538	G6PC1
NCBIGene:92579	G6PC3
NCBIGene:2539	G6PD
NCBIGene:2548	GAA
NCBIGene:2563	GABRD
NCBIGene:2582	GALE
NCBIGene:2584	GALK1
NCBIGene:130589	GALM
NCBIGene:2588	GALNS
NCBIGene:2592	GALT
NCBIGene:23193	GANAB
NCBIGene:2624	GATA2
NCBIGene:2627	GATA6
NCBIGene:2629	GBA1
NCBIGene:2632	GBE1
NCBIGene:2639	GCDH
NCBIGene:2642	GCGR
NCBIGene:2645	GCK
NCBIGene:2729	GCLC
NCBIGene:2658	GDF2
NCBIGene:85476	GFM1
NCBIGene:2688	GH1
NCBIGene:55340	GIMAP5
NCBIGene:2720	GLB1
NCBIGene:169792	GLIS3
NCBIGene:51218	GLRX5
NCBIGene:2778	GNAS
NCBIGene:2783	GNB2
NCBIGene:10020	GNE
NCBIGene:27232	GNMT
NCBIGene:79158	GNPTAB
NCBIGene:2799	GNS
NCBIGene:2812	GP1BB
NCBIGene:2719	GPC3
NCBIGene:2239	GPC4
NCBIGene:2819	GPD1
NCBIGene:2821	GPI
NCBIGene:338328	GPIHBP1
NCBIGene:83550	GPR101
NCBIGene:2859	GPR35
NCBIGene:2947	GSTM3
NCBIGene:2969	GTF2I
NCBIGene:9569	GTF2IRD1
NCBIGene:84163	GTF2IRD2
NCBIGene:3000	GUCY2D
NCBIGene:2990	GUSB
NCBIGene:2995	GYPC
NCBIGene:283120	H19
NCBIGene:3033	HADH
NCBIGene:3030	HADHA
NCBIGene:3032	HADHB
NCBIGene:57817	HAMP
NCBIGene:84868	HAVCR2
NCBIGene:3039	HBA1
NCBIGene:3040	HBA2
NCBIGene:3043	HBB
NCBIGene:3047	HBG1
NCBIGene:3048	HBG2
NCBIGene:3055	HCK
NCBIGene:220296	HEPACAM
NCBIGene:8820	HESX1
NCBIGene:3074	HEXB
NCBIGene:3077	HFE
NCBIGene:3081	HGD
NCBIGene:138050	HGSNAT
NCBIGene:7290	HIRA
NCBIGene:148738	HJV
NCBIGene:3098	HK1
NCBIGene:3123	HLA-DRB1
NCBIGene:3145	HMBS
NCBIGene:3155	HMGCL
NCBIGene:3158	HMGCS2
NCBIGene:3162	HMOX1
NCBIGene:6927	HNF1A
NCBIGene:6928	HNF1B
NCBIGene:3172	HNF4A
NCBIGene:3178	HNRNPA1
NCBIGene:3181	HNRNPA2B1
NCBIGene:3239	HOXD13
NCBIGene:3248	HPGD
NCBIGene:3028	HSD17B10
NCBIGene:3295	HSD17B4
NCBIGene:80270	HSD3B7
NCBIGene:3339	HSPG2
NCBIGene:27429	HTRA2
NCBIGene:57061	HYMAI
NCBIGene:10525	HYOU1
NCBIGene:3376	IARS1
NCBIGene:29851	ICOS
NCBIGene:3423	IDS
NCBIGene:3425	IDUA
NCBIGene:51124	IER3IP1
NCBIGene:64135	IFIH1
NCBIGene:3458	IFNG
NCBIGene:3459	IFNGR1
NCBIGene:55764	IFT122
NCBIGene:9742	IFT140
NCBIGene:26160	IFT172
NCBIGene:11020	IFT27
NCBIGene:112752	IFT43
NCBIGene:79989	IFT56
NCBIGene:80173	IFT74
NCBIGene:57560	IFT80
NCBIGene:3481	IGF2
NCBIGene:3482	IGF2R
NCBIGene:3501	IGHG2
NCBIGene:3507	IGHM
NCBIGene:3514	IGKC
NCBIGene:3543	IGLL1
NCBIGene:8517	IKBKG
NCBIGene:3592	IL12A
NCBIGene:3594	IL12RB1
NCBIGene:112744	IL17F
NCBIGene:23765	IL17RA
NCBIGene:84818	IL17RC
NCBIGene:10068	IL18BP
NCBIGene:3557	IL1RN
NCBIGene:50615	IL21R
NCBIGene:3559	IL2RA
NCBIGene:3560	IL2RB
NCBIGene:3561	IL2RG
NCBIGene:26525	IL36RN
NCBIGene:3569	IL6
NCBIGene:3572	IL6ST
NCBIGene:3575	IL7R
NCBIGene:56623	INPP5E
NCBIGene:3636	INPPL1
NCBIGene:3630	INS
NCBIGene:3643	INSR
NCBIGene:27152	INTU
NCBIGene:27130	INVS
NCBIGene:9657	IQCB1
NCBIGene:51135	IRAK4
NCBIGene:3659	IRF1
NCBIGene:359948	IRF2BP2
NCBIGene:3662	IRF4
NCBIGene:3663	IRF5
NCBIGene:3394	IRF8
NCBIGene:83737	ITCH
NCBIGene:3702	ITK
NCBIGene:3708	ITPR1
NCBIGene:389434	IYD
NCBIGene:182	JAG1
NCBIGene:3716	JAK1
NCBIGene:3717	JAK2
NCBIGene:3718	JAK3
NCBIGene:58494	JAM2
NCBIGene:83700	JAM3
NCBIGene:221037	JMJD1C
NCBIGene:8514	KCNAB2
NCBIGene:3756	KCNH1
NCBIGene:3767	KCNJ11
NCBIGene:3782	KCNN3
NCBIGene:3783	KCNN4
NCBIGene:3784	KCNQ1
NCBIGene:10984	KCNQ1OT1
NCBIGene:23028	KDM1A
NCBIGene:8242	KDM5C
NCBIGene:9851	KIAA0753
NCBIGene:113220	KIF12
NCBIGene:10112	KIF20A
NCBIGene:9493	KIF23
NCBIGene:9371	KIF3B
NCBIGene:3815	KIT
NCBIGene:10661	KLF1
NCBIGene:8462	KLF11
NCBIGene:9757	KMT2B
NCBIGene:8085	KMT2D
NCBIGene:55904	KMT2E
NCBIGene:11133	KPTN
NCBIGene:3845	KRAS
NCBIGene:889	KRIT1
NCBIGene:3875	KRT18
NCBIGene:8942	KYNU
NCBIGene:144811	LACC1
NCBIGene:3911	LAMA5
NCBIGene:51520	LARS1
NCBIGene:3930	LBR
NCBIGene:3931	LCAT
NCBIGene:3949	LDLR
NCBIGene:26119	LDLRAP1
NCBIGene:3954	LETM1
NCBIGene:8022	LHX3
NCBIGene:89884	LHX4
NCBIGene:3980	LIG3
NCBIGene:3981	LIG4
NCBIGene:3984	LIMK1
NCBIGene:3988	LIPA
NCBIGene:3991	LIPE
NCBIGene:55788	LMBRD1
NCBIGene:4000	LMNA
NCBIGene:84823	LMNB2
NCBIGene:9361	LONP1
NCBIGene:9663	LPIN2
NCBIGene:4023	LPL
NCBIGene:4041	LRP5
NCBIGene:10128	LRPPRC
NCBIGene:56262	LRRC8A
NCBIGene:134353	LSM11
NCBIGene:4054	LTBP3
NCBIGene:7798	LUZP1
NCBIGene:4067	LYN
NCBIGene:57128	LYRM4
NCBIGene:1130	LYST
NCBIGene:4069	LYZ
NCBIGene:54585	LZTFL1
NCBIGene:8216	LZTR1
NCBIGene:10459	MAD2L2
NCBIGene:8567	MADD
NCBIGene:84061	MAGT1
NCBIGene:4125	MAN2B1
NCBIGene:5604	MAP2K1
NCBIGene:23162	MAPK8IP3
NCBIGene:4141	MARS1
NCBIGene:56922	MCCC1
NCBIGene:4173	MCM4
NCBIGene:28985	MCTS1
NCBIGene:2122	MECOM
NCBIGene:4204	MECP2
NCBIGene:9968	MED12
NCBIGene:81857	MED25
NCBIGene:4210	MEFV
NCBIGene:55384	MEG3
NCBIGene:4233	MET
NCBIGene:155368	METTL27
NCBIGene:9927	MFN2
NCBIGene:125988	MICOS13
NCBIGene:10367	MICU1
NCBIGene:4282	MIF
NCBIGene:8195	MKKS
NCBIGene:54903	MKS1
NCBIGene:4292	MLH1
NCBIGene:51085	MLXIPL
NCBIGene:166785	MMAA
NCBIGene:326625	MMAB
NCBIGene:25974	MMACHC
NCBIGene:79258	MMEL1
NCBIGene:8510	MMP23B
NCBIGene:4594	MMUT
NCBIGene:7841	MOGS
NCBIGene:51660	MPC1
NCBIGene:4351	MPI
NCBIGene:4352	MPL
NCBIGene:4358	MPV17
NCBIGene:22808	MRAS
NCBIGene:11222	MRPL3
NCBIGene:54148	MRPL39
NCBIGene:65080	MRPL44
NCBIGene:28957	MRPS28
NCBIGene:51081	MRPS7
NCBIGene:931	MS4A1
NCBIGene:4436	MSH2
NCBIGene:2956	MSH6
NCBIGene:4485	MST1
NCBIGene:4508	MT-ATP6
NCBIGene:4509	MT-ATP8
NCBIGene:4519	MT-CYB
NCBIGene:4535	MT-ND1
NCBIGene:4536	MT-ND2
NCBIGene:4537	MT-ND3
NCBIGene:4538	MT-ND4
NCBIGene:4540	MT-ND5
NCBIGene:4541	MT-ND6
NCBIGene:4556	MT-TE
NCBIGene:4566	MT-TK
NCBIGene:4567	MT-TL1
NCBIGene:4570	MT-TN
NCBIGene:4574	MT-TS1
NCBIGene:4577	MT-TV
NCBIGene:4578	MT-TW
NCBIGene:4548	MTR
NCBIGene:4552	MTRR
NCBIGene:4547	MTTP
NCBIGene:10651	MTX2
NCBIGene:727897	MUC5B
NCBIGene:4595	MUTYH
NCBIGene:4598	MVK
NCBIGene:4607	MYBPC3
NCBIGene:4609	MYC
NCBIGene:4615	MYD88
NCBIGene:4633	MYL2
NCBIGene:4645	MYO5B
NCBIGene:57462	MYORG
NCBIGene:84665	MYPN
NCBIGene:745	MYRF
NCBIGene:8260	NAA10
NCBIGene:4665	NAB2
NCBIGene:8883	NAE1
NCBIGene:92345	NAF1
NCBIGene:4668	NAGA
NCBIGene:4669	NAGLU
NCBIGene:162417	NAGS
NCBIGene:51594	NBAS
NCBIGene:653361	NCF1
NCBIGene:4688	NCF2
NCBIGene:4689	NCF4
NCBIGene:3071	NCKAP1L
NCBIGene:4694	NDUFA1
NCBIGene:126328	NDUFA11
NCBIGene:4695	NDUFA2
NCBIGene:4700	NDUFA6
NCBIGene:51103	NDUFAF1
NCBIGene:91942	NDUFAF2
NCBIGene:25915	NDUFAF3
NCBIGene:29078	NDUFAF4
NCBIGene:79133	NDUFAF5
NCBIGene:284184	NDUFAF8
NCBIGene:4716	NDUFB10
NCBIGene:54539	NDUFB11
NCBIGene:4709	NDUFB3
NCBIGene:4715	NDUFB9
NCBIGene:4719	NDUFS1
NCBIGene:4720	NDUFS2
NCBIGene:4722	NDUFS3
NCBIGene:4724	NDUFS4
NCBIGene:4726	NDUFS6
NCBIGene:374291	NDUFS7
NCBIGene:4728	NDUFS8
NCBIGene:4723	NDUFV1
NCBIGene:4729	NDUFV2
NCBIGene:4750	NEK1
NCBIGene:284086	NEK8
NCBIGene:7469	NELFA
NCBIGene:4758	NEU1
NCBIGene:4760	NEUROD1
NCBIGene:50674	NEUROG3
NCBIGene:4790	NFKB1
NCBIGene:4791	NFKB2
NCBIGene:4792	NFKBIA
NCBIGene:9054	NFS1
NCBIGene:55768	NGLY1
NCBIGene:374354	NHLRC2
NCBIGene:55651	NHP2
NCBIGene:7080	NKX2-1
NCBIGene:1482	NKX2-5
NCBIGene:22861	NLRP1
NCBIGene:114548	NLRP3
NCBIGene:64127	NOD2
NCBIGene:55505	NOP10
NCBIGene:4851	NOTCH1
NCBIGene:4853	NOTCH2
NCBIGene:4864	NPC1
NCBIGene:10577	NPC2
NCBIGene:4867	NPHP1
NCBIGene:27031	NPHP3
NCBIGene:261734	NPHP4
NCBIGene:4869	NPM1
NCBIGene:9971	NR1H4
NCBIGene:4893	NRAS
NCBIGene:64324	NSD1
NCBIGene:7468	NSD2
NCBIGene:286053	NSMCE2
NCBIGene:80224	NUBPL
NCBIGene:100506658	OCLN
NCBIGene:8481	OFD1
NCBIGene:28962	OSTM1
NCBIGene:55593	OTUD5
NCBIGene:79728	PALB2
NCBIGene:23022	PALLD
NCBIGene:5073	PARN
NCBIGene:25973	PARS2
NCBIGene:5078	PAX4
NCBIGene:7849	PAX8
NCBIGene:5091	PC
NCBIGene:5095	PCCA
NCBIGene:5096	PCCB
NCBIGene:5105	PCK1
NCBIGene:5106	PCK2
NCBIGene:5122	PCSK1
NCBIGene:255738	PCSK9
NCBIGene:5130	PCYT1A
NCBIGene:5133	PDCD1
NCBIGene:50940	PDE11A
NCBIGene:5155	PDGFB
NCBIGene:5156	PDGFRA
NCBIGene:5159	PDGFRB
NCBIGene:5157	PDGFRL
NCBIGene:10630	PDPN
NCBIGene:3651	PDX1
NCBIGene:5184	PEPD
NCBIGene:105371045	PERCC1
NCBIGene:5189	PEX1
NCBIGene:5192	PEX10
NCBIGene:8799	PEX11B
NCBIGene:5193	PEX12
NCBIGene:5194	PEX13
NCBIGene:5195	PEX14
NCBIGene:9409	PEX16
NCBIGene:5824	PEX19
NCBIGene:5828	PEX2
NCBIGene:55670	PEX26
NCBIGene:8504	PEX3
NCBIGene:5830	PEX5
NCBIGene:5190	PEX6
NCBIGene:5213	PFKM
NCBIGene:5236	PGM1
NCBIGene:5251	PHEX
NCBIGene:5256	PHKA2
NCBIGene:5257	PHKB
NCBIGene:5261	PHKG2
NCBIGene:5297	PI4KA
NCBIGene:9780	PIEZO1
NCBIGene:5277	PIGA
NCBIGene:54872	PIGG
NCBIGene:9487	PIGL
NCBIGene:93183	PIGM
NCBIGene:94005	PIGS
NCBIGene:5286	PIK3C2A
NCBIGene:5290	PIK3CA
NCBIGene:5293	PIK3CD
NCBIGene:5294	PIK3CG
NCBIGene:5295	PIK3R1
NCBIGene:5310	PKD1
NCBIGene:5311	PKD2
NCBIGene:5314	PKHD1
NCBIGene:5313	PKLR
NCBIGene:11145	PLAAT3
NCBIGene:5325	PLAGL1
NCBIGene:9842	PLEKHM1
NCBIGene:5346	PLIN1
NCBIGene:5373	PMM2
NCBIGene:5378	PMS1
NCBIGene:5395	PMS2
NCBIGene:57104	PNPLA2
NCBIGene:10908	PNPLA6
NCBIGene:5424	POLD1
NCBIGene:10714	POLD3
NCBIGene:5426	POLE
NCBIGene:5428	POLG
NCBIGene:11232	POLG2
NCBIGene:11128	POLR3A
NCBIGene:5443	POMC
NCBIGene:25913	POT1
NCBIGene:5449	POU1F1
NCBIGene:5450	POU2AF1
NCBIGene:11281	POU6F2
NCBIGene:5468	PPARG
NCBIGene:5498	PPOX
NCBIGene:129285	PPP1R21
NCBIGene:63976	PRDM16
NCBIGene:5052	PRDX1
NCBIGene:5551	PRF1
NCBIGene:5557	PRIM1
NCBIGene:5573	PRKAR1A
NCBIGene:5580	PRKCD
NCBIGene:5589	PRKCSH
NCBIGene:5590	PRKCZ
NCBIGene:5626	PROP1
NCBIGene:5631	PRPS1
NCBIGene:5644	PRSS1
NCBIGene:5645	PRSS2
NCBIGene:5660	PSAP
NCBIGene:5699	PSMB10
NCBIGene:5692	PSMB4
NCBIGene:5696	PSMB8
NCBIGene:5698	PSMB9
NCBIGene:56984	PSMG2
NCBIGene:9051	PSTPIP1
NCBIGene:5728	PTEN
NCBIGene:5781	PTPN11
NCBIGene:5771	PTPN2
NCBIGene:26191	PTPN22
NCBIGene:5774	PTPN3
NCBIGene:5788	PTPRC
NCBIGene:51651	PTRH2
NCBIGene:54517	PUS7
NCBIGene:5836	PYGL
NCBIGene:5873	RAB27A
NCBIGene:285282	RABL3
NCBIGene:5880	RAC2
NCBIGene:5888	RAD51
NCBIGene:5889	RAD51C
NCBIGene:5894	RAF1
NCBIGene:5896	RAG1
NCBIGene:5897	RAG2
NCBIGene:5922	RASA2
NCBIGene:10125	RASGRP1
NCBIGene:10616	RBCK1
NCBIGene:9939	RBM8A
NCBIGene:3516	RBPJ
NCBIGene:9401	RECQL4
NCBIGene:5966	REL
NCBIGene:473	RERE
NCBIGene:5978	REST
NCBIGene:5982	RFC2
NCBIGene:91869	RFT1
NCBIGene:55159	RFWD3
NCBIGene:5993	RFX5
NCBIGene:222546	RFX6
NCBIGene:8625	RFXANK
NCBIGene:5994	RFXAP
NCBIGene:6005	RHAG
NCBIGene:79651	RHBDF2
NCBIGene:6006	RHCE
NCBIGene:6007	RHD
NCBIGene:60561	RINT1
NCBIGene:8737	RIPK1
NCBIGene:6016	RIT1
NCBIGene:55005	RMND1
NCBIGene:6023	RMRP
NCBIGene:10535	RNASEH2A
NCBIGene:79621	RNASEH2B
NCBIGene:84153	RNASEH2C
NCBIGene:54894	RNF43
NCBIGene:100151683	RNU4ATAC
NCBIGene:100147744	RNU7-1
NCBIGene:6097	RORC
NCBIGene:6098	ROS1
NCBIGene:57096	RPGRIP1
NCBIGene:23322	RPGRIP1L
NCBIGene:6224	RPS20
NCBIGene:6237	RRAS
NCBIGene:22800	RRAS2
NCBIGene:6239	RREB1
NCBIGene:50484	RRM2B
NCBIGene:51750	RTEL1
NCBIGene:388015	RTL1
NCBIGene:861	RUNX1
NCBIGene:6288	SAA1
NCBIGene:25939	SAMHD1
NCBIGene:51128	SAR1B
NCBIGene:54440	SASH3
NCBIGene:51119	SBDS
NCBIGene:6309	SC5D
NCBIGene:49855	SCAPER
NCBIGene:950	SCARB2
NCBIGene:132320	SCLT1
NCBIGene:6329	SCN4A
NCBIGene:6337	SCNN1A
NCBIGene:6338	SCNN1B
NCBIGene:6340	SCNN1G
NCBIGene:6341	SCO1
NCBIGene:9997	SCO2
NCBIGene:57410	SCYL1
NCBIGene:10806	SDCCAG8
NCBIGene:6389	SDHA
NCBIGene:6390	SDHB
NCBIGene:6391	SDHC
NCBIGene:6392	SDHD
NCBIGene:10483	SEC23B
NCBIGene:9632	SEC24C
NCBIGene:11231	SEC63
NCBIGene:64218	SEMA4A
NCBIGene:10507	SEMA4D
NCBIGene:8482	SEMA7A
NCBIGene:5265	SERPINA1
NCBIGene:462	SERPINC1
NCBIGene:26040	SETBP1
NCBIGene:23451	SF3B1
NCBIGene:729238	SFTPA2
NCBIGene:6440	SFTPC
NCBIGene:6448	SGSH
NCBIGene:10019	SH2B3
NCBIGene:4068	SH2D1A
NCBIGene:81858	SHARPIN
NCBIGene:23729	SHPK
NCBIGene:6497	SKI
NCBIGene:6499	SKIC2
NCBIGene:9652	SKIC3
NCBIGene:6554	SLC10A1
NCBIGene:6556	SLC11A1
NCBIGene:4891	SLC11A2
NCBIGene:6567	SLC16A2
NCBIGene:26503	SLC17A5
NCBIGene:6573	SLC19A1
NCBIGene:6575	SLC20A2
NCBIGene:6584	SLC22A5
NCBIGene:6576	SLC25A1
NCBIGene:10165	SLC25A13
NCBIGene:10166	SLC25A15
NCBIGene:60386	SLC25A19
NCBIGene:788	SLC25A20
NCBIGene:291	SLC25A4
NCBIGene:5172	SLC26A4
NCBIGene:115019	SLC26A9
NCBIGene:55315	SLC29A3
NCBIGene:6513	SLC2A1
NCBIGene:6514	SLC2A2
NCBIGene:55532	SLC30A10
NCBIGene:10568	SLC34A2
NCBIGene:55343	SLC35C1
NCBIGene:2542	SLC37A4
NCBIGene:10991	SLC38A3
NCBIGene:55630	SLC39A4
NCBIGene:7922	SLC39A7
NCBIGene:64116	SLC39A8
NCBIGene:30061	SLC40A1
NCBIGene:23446	SLC44A1
NCBIGene:6521	SLC4A1
NCBIGene:200931	SLC51A
NCBIGene:123264	SLC51B
NCBIGene:6528	SLC5A5
NCBIGene:11254	SLC6A14
NCBIGene:9056	SLC7A7
NCBIGene:6550	SLC9A3
NCBIGene:10599	SLCO1B1
NCBIGene:28234	SLCO1B3
NCBIGene:6578	SLCO2A1
NCBIGene:84464	SLX4
NCBIGene:4089	SMAD4
NCBIGene:6597	SMARCA4
NCBIGene:6598	SMARCB1
NCBIGene:6601	SMARCC2
NCBIGene:6602	SMARCD1
NCBIGene:6605	SMARCE1
NCBIGene:6609	SMPD1
NCBIGene:29887	SNX10
NCBIGene:57231	SNX14
NCBIGene:8651	SOCS1
NCBIGene:6651	SON
NCBIGene:6654	SOS1
NCBIGene:6655	SOS2
NCBIGene:6663	SOX10
NCBIGene:6664	SOX11
NCBIGene:6659	SOX4
NCBIGene:3431	SP110
NCBIGene:23013	SPEN
NCBIGene:6688	SPI1
NCBIGene:6689	SPIB
NCBIGene:139886	SPIN4
NCBIGene:6690	SPINK1
NCBIGene:8405	SPOP
NCBIGene:200734	SPRED2
NCBIGene:83932	SPRTN
NCBIGene:6708	SPTA1
NCBIGene:6710	SPTB
NCBIGene:6711	SPTBN1
NCBIGene:6729	SRP54
NCBIGene:6427	SRSF2
NCBIGene:6772	STAT1
NCBIGene:6774	STAT3
NCBIGene:6775	STAT4
NCBIGene:6778	STAT6
NCBIGene:55240	STEAP3
NCBIGene:6786	STIM1
NCBIGene:6794	STK11
NCBIGene:79991	STN1
NCBIGene:219736	STOX1
NCBIGene:8676	STX11
NCBIGene:6804	STX1A
NCBIGene:6811	STX5
NCBIGene:6813	STXBP2
NCBIGene:8802	SUCLG1
NCBIGene:285362	SUMF1
NCBIGene:11198	SUPT16H
NCBIGene:6834	SURF1
NCBIGene:6850	SYK
NCBIGene:6888	TALDO1
NCBIGene:80222	TARS2
NCBIGene:26608	TBL2
NCBIGene:6899	TBX1
NCBIGene:9095	TBX19
NCBIGene:6929	TCF3
NCBIGene:6925	TCF4
NCBIGene:10312	TCIRG1
NCBIGene:6948	TCN2
NCBIGene:79600	TCTN1
NCBIGene:79867	TCTN2
NCBIGene:26123	TCTN3
NCBIGene:7012	TERC
NCBIGene:7015	TERT
NCBIGene:54790	TET2
NCBIGene:7018	TF
NCBIGene:7019	TFAM
NCBIGene:7030	TFE3
NCBIGene:7036	TFR2
NCBIGene:7038	TG
NCBIGene:7040	TGFB1
NCBIGene:7048	TGFBR2
NCBIGene:51300	TIMMDC1
NCBIGene:26277	TINF2
NCBIGene:9414	TJP2
NCBIGene:26007	TKFC
NCBIGene:7086	TKT
NCBIGene:51311	TLR8
NCBIGene:84314	TMEM107
NCBIGene:55863	TMEM126B
NCBIGene:55858	TMEM165
NCBIGene:51259	TMEM216
NCBIGene:79583	TMEM231
NCBIGene:65062	TMEM237
NCBIGene:135886	TMEM270
NCBIGene:91147	TMEM67
NCBIGene:54968	TMEM70
NCBIGene:8792	TNFRSF11A
NCBIGene:23495	TNFRSF13B
NCBIGene:115650	TNFRSF13C
NCBIGene:7132	TNFRSF1A
NCBIGene:7133	TNFRSF1B
NCBIGene:8600	TNFSF11
NCBIGene:8742	TNFSF12
NCBIGene:9966	TNFSF15
NCBIGene:7137	TNNI3
NCBIGene:7139	TNNT2
NCBIGene:23534	TNPO3
NCBIGene:23116	TOGARAM1
NCBIGene:54543	TOMM7
NCBIGene:7157	TP53
NCBIGene:7167	TPI1
NCBIGene:7173	TPO
NCBIGene:7174	TPP2
NCBIGene:28755	TRAC
NCBIGene:26146	TRAF3IP1
NCBIGene:10758	TRAF3IP2
NCBIGene:60684	TRAPPC11
NCBIGene:11277	TREX1
NCBIGene:7201	TRHR
NCBIGene:10155	TRIM28
NCBIGene:22954	TRIM32
NCBIGene:4591	TRIM37
NCBIGene:9319	TRIP13
NCBIGene:57570	TRMT5
NCBIGene:55687	TRMU
NCBIGene:55503	TRPV6
NCBIGene:7248	TSC1
NCBIGene:7249	TSC2
NCBIGene:10102	TSFM
NCBIGene:7252	TSHB
NCBIGene:7253	TSHR
NCBIGene:79809	TTC21B
NCBIGene:57217	TTC7A
NCBIGene:123016	TTC8
NCBIGene:7284	TUFM
NCBIGene:7289	TULP3
NCBIGene:56652	TWNK
NCBIGene:79770	TXNDC15
NCBIGene:1890	TYMP
NCBIGene:7298	TYMS
NCBIGene:29089	UBE2T
NCBIGene:10277	UBE4B
NCBIGene:197131	UBR1
NCBIGene:7351	UCP2
NCBIGene:7353	UFD1
NCBIGene:54658	UGT1A1
NCBIGene:201294	UNC13D
NCBIGene:55898	UNC45A
NCBIGene:7381	UQCRB
NCBIGene:7386	UQCRFS1
NCBIGene:7389	UROD
NCBIGene:7390	UROS
NCBIGene:79650	USB1
NCBIGene:11274	USP18
NCBIGene:54532	USP53
NCBIGene:8239	USP9X
NCBIGene:7415	VCP
NCBIGene:7428	VHL
NCBIGene:63894	VIPAS39
NCBIGene:147007	VMA12
NCBIGene:84317	VMA22
NCBIGene:55823	VPS11
NCBIGene:23230	VPS13A
NCBIGene:65082	VPS33A
NCBIGene:26276	VPS33B
NCBIGene:155382	VPS37D
NCBIGene:11311	VPS45
NCBIGene:27183	VPS4A
NCBIGene:55610	VPS50
NCBIGene:51057	WDPCP
NCBIGene:57728	WDR19
NCBIGene:57539	WDR35
NCBIGene:55135	WRAP53
NCBIGene:7490	WT1
NCBIGene:331	XIAP
NCBIGene:7504	XK
NCBIGene:9213	XPR1
NCBIGene:7516	XRCC2
NCBIGene:7518	XRCC4
NCBIGene:64131	XYLT1
NCBIGene:8565	YARS1
NCBIGene:51067	YARS2
NCBIGene:7535	ZAP70
NCBIGene:65998	ZFTA
NCBIGene:7543	ZFX
NCBIGene:84936	ZFYVE19
NCBIGene:7547	ZIC3
NCBIGene:374879	ZNF699
NCBIGene:57169	ZNFX1
NCBIGene:8882	ZPR1
